# Supplementary material for: The Diverse Binding Modes Explain the Nanomolar Levels of Inhibitory Activities Against 1-Deoxy-d-Xylulose 5-Phosphate Reductoisomerase from Plasmodium falciparum Exhibited by Reverse Hydroxamate Analogs of Fosmidomycin with Varying N-Substituents
Source: Molecules. 2024 Dec 28;30(1):72. doi: 10.3390/molecules30010072 (PMC11721986; doi:10.3390/molecules30010072)
Supplement: Supplementary file 1 [file molecules-30-00072-s001.zip]

Archive with 1 entries (1 files):
- molecules-3370087-supplementary.pdf
